# Supplementary material for: Mammalian body size is determined by interactions between climate, urbanization, and ecological traits
Source: Commun Biol. 2021 Aug 16;4:972. doi: 10.1038/s42003-021-02505-3 (PMC8367959; doi:10.1038/s42003-021-02505-3)
Supplement: Supplementary file 4 — Supplementary Data 1 [file 42003_2021_2505_MOESM4_ESM.xlsx]

## Sheet: Sheet1
Species	Body mass (N)	HB length (N)	Hibernation	Hibernation (binary)	Habitat Buffer	Buffered (three-state)	Activity time	Binned mean body mass	Binned mean HB length	Mass range (g)	Total length range (mm)	Tail length range (mm)	HB length range (mm)	R2 (mass-length)	References
Ammospermophilus leucurus	98	97	NONE	N	fossorial	O	diurnal	Small	Large	94-118	188-240			0.03	1,2
Antrozous pallidus	118	305	DT	Y	terrestrial	N	nocturnal	Small	Large	13-30		30-60		0.07	1
Aplodontia rufa	116	116	NONE	N	fossorial	O	nocturnal	Large	Large	700-1400	290-500	1940-09-01		0.47	1,3,4,5
Callospermophilus lateralis	887	771	HIB	Y	fossorial	O	diurnal	Small	Large	120-395	225-305	65-120		0.39	1
Canis latrans	343	578	NONE	N	terrestrial	N	nocturnal	Large	Large	7000-33940	1000-1600	200-450		0.36	1,6
Canis lupus	51	14	NONE	N	terrestrial	N	both	Large	Large	23000-80000	1000-1800	150-600	700-1400	0.13	1,7
Castor canadensis	225	271	NONE	N	fossorial	O	nocturnal	Large	Large	13000-32000	900-1200			0.46	1
Chaetodipus baileyi	1403	720	NONE	N	fossorial	O	nocturnal	Small	Large	21-45	170-245		60-115	0.25	1,8
Chaetodipus formosus	566	545	DT	Y	fossorial	O	nocturnal	Small	Large	10.5-26	75-215	80-120		0.21	1,9
Chaetodipus intermedius	612	565	DT	Y	fossorial	O	nocturnal	Small	Large	2021-08-20	156-190	80-112		0.21	1
Chaetodipus penicillatus	2363	888	DT	Y	fossorial	O	nocturnal	Small	Large	2021-10-27	145-205	65-120	60-100	0.32	1,10
Cratogeomys castanops	486	485	NONE	N	subterranean	O	diurnal	Small	Large	180-415	220-315			0.51	1,11,12
Cryptotis parva	153	279	NONE	N	fossorial	F	both	Small	Large	2.8-6.5	63-92		40-80	0.13	1
Cynomys ludovicianus	47	47	DT	Y	fossorial	O	diurnal	Large	Large	615-1675	330-450			0.04	1,13
Didelphis virginiana	70	65	NONE	N	terrestrial	N	nocturnal	Large	Large	1750-6000	330-915			0.19	1,14
Dipodomys agilis	529	1069	NONE	N	fossorial	O	nocturnal	Small	Large	50-87	232-320	130-200	100-135	0.46	15,16,17
Dipodomys merriami	4685	3433	NONE	N	fossorial	O	nocturnal	Small	Large	35-55	150-250	78-155	65-122	0.09	1
Dipodomys ordii	2424	624	NONE	N	fossorial	O	nocturnal	Small	Large	50-95	200-365	90-175		0.25	1,18
Eptesicus fuscus	501	755	HIB	Y	terrestrial	N	nocturnal	Small	Large	2021-10-30	100-130	30-55		0.14	1,19
Geomys bursarius	123	122	NONE	N	subterranean	O	both	Small	Large	250-470	180-360	45-110		0.29	1,20
Ictidomys tridecemlineatus	526	67	HIB	Y	fossorial	O	diurnal	Small	Large	90-170	200-310	30-105		0.03	1,21
Lontra canadensis	154	143	NONE	N	terrestrial	N	both	Large	Large	5000-14000	800-1400	300-600	500-900	0.11	1,22
Lynx rufus	90	120	NONE	N	terrestrial	N	nocturnal	Large	Large	4000-15000	650-1050		500-1000	0.33	1,23
Marmota flaviventris	100	171	HIB	Y	fossorial	O	diurnal	Large	Large	1450-5220	430-700			0.54	1,24
Marmota monax	39	NA	HIB	Y	fossorial	O	diurnal	Large	Large	1820-6000	400-685			0.21	1,25
Martes americana	88	167	NONE	N	terrestrial	N	nocturnal	Large	Large	200-1600	300-700		250-700	0.38	1,26
Mephitis mephitis	50	49	NONE	N	terrestrial	N	nocturnal	Large	Large	700-6300	400-800			0.5	1
Microtus californicus	1098	1273	NONE	N	fossorial	F	both	Small	Large	25-85	125-220	30-75		0.58	1,27
Microtus longicaudus	1488	1736	NONE	N	terrestrial	N	both	Small	Large	20-85	140-250	30-105	75-155	0.66	1,28
Microtus montanus	487	857	NONE	N	fossorial	F	both	Small	Large	33-90	125-220		80-150	0.33	29
Microtus ochrogaster	1538	1007	NONE	N	terrestrial	N	both	Small	Large	25-70	120-180		85-140	0.49	1,30
Microtus oregoni	720	432	NONE	N	terrestrial	N	both	Small	Large	11.5-34	120-160			0.33	31
Microtus pennsylvanicus	1991	1114	NONE	N	terrestrial	N	both	Small	Large	28-70	120-200		80-150	0.38	1,32
Microtus pinetorum	391	811	NONE	N	fossorial	O	both	Small	Large	15-40	78-125	1940-10-01		0.45	1,33
Microtus townsendii	161	253	NONE	N	terrestrial	N	both	Small	Large	42-95	150-235	40-82		0.61	1,34
Mus musculus	3876	4069	NONE	N	terrestrial	N	both	Small	Large	1935-10-01	60-105	50-105		0.73	1
Mustela erminea	165	199	NONE	N	terrestrial	N	nocturnal	Small	Large	25-230	150-400		120-280	0.76	1,35
Mustela frenata	113	202	NONE	N	terrestrial	N	nocturnal	Small	Large	70-500	200-500		155-310	0.73	1
Myodes californicus	274	276	NONE	N	terrestrial	N	nocturnal	Small	Large	13-40			80-120	0.61	1
Myodes gapperi	5824	3730	NONE	N	terrestrial	N	nocturnal	Small	Large	1945-06-01	95-190		55-140	0.62	1
Myotis californicus	214	442	HIB	Y	fossorial	F	nocturnal	Small	Large	2.5-6	65-100	22-45		0	1
Myotis lucifugus	161	390	HIB	Y	fossorial	F	nocturnal	Small	Large	4-14.5	65-102	22-65	35-70	0.11	1
Myotis velifer	209	483	HIB	Y	fossorial	O	nocturnal	Small	Large	4.7-17			42-67	0.11	1
Myotis volans	126	254	HIB	Y	fossorial	F	nocturnal	Small	Large	5-10.5	80-110	30-55		0	1
Myotis yumanensis	175	324	HIB	Y	fossorial	O	nocturnal	Small	Large	2021-04-08	65-100	25-45		0.07	1
Napaeozapus insignis	1749	279	HIB	Y	fossorial	F	nocturnal	Small	Large	15-35	200-260			0.39	1,36
Neotoma albigula	1934	1298	NONE	N	terrestrial	N	nocturnal	Small	Large	120-300	215-400		75-300	0.34	1,37
Neotoma lepida	426	406	NONE	N	terrestrial	N	nocturnal	Small	Large	95-350	200-415			0.38	1,38
Neotoma mexicana	228	279	NONE	N	terrestrial	N	nocturnal	Small	Large	125-250	250-430	90-185	130-210	0.24	1,39
Neotoma micropus	286	337	NONE	N	terrestrial	N	nocturnal	Small	Large	150-360	280-400	90-175	150-240	0.55	1,40
Neovison vison	94	92	NONE	N	terrestrial	N	nocturnal	Large	Large	400-1700	415-700		290-505	0.53	1
Neurotrichus gibbsii	937	934	NONE	N	subterranean	O	both	Small	Large	7-15.5	95-135			0.08	1
Ochotona princeps	597	132	NONE	N	fossorial	O	diurnal	Small	Large	118-220	140-220			0.01	1,41
Odocoileus virginianus	576	335	NONE	N	terrestrial	N	both	Large	Large	30000-150000	1400-2100			0.29	1,42
Ondatra zibethicus	62	262	NONE	N	fossorial	O	both	Large	Large	500-1800	400-620		180-400	0.35	1,43
Perognathus flavus	949	730	DT	Y	terrestrial	N	nocturnal	Small	Large	2021-05-12	85-150		45-75	0.16	1,44
Perognathus longimembris	355	1360	HIB	Y	terrestrial	N	nocturnal	Small	Large	5.5-11	95-160	30-100	45-85	0.2	45,46,47
Perognathus parvus	2157	757	HIB	Y	terrestrial	N	nocturnal	Small	Large	13-30			60-95	0.21	1,48
Peromyscus boylii	3720	2605	DT	Y	terrestrial	N	nocturnal	Small	Large	17-45	150-230	50-125		0.25	1
Peromyscus crinitus	439	1180	DT	Y	terrestrial	N	nocturnal	Small	Large	2021-11-27	145-202			0.41	1,49
Peromyscus eremicus	1216	2157	DT	Y	terrestrial	N	nocturnal	Small	Large	15-35		60-140	70-110	0.25	1
Peromyscus leucopus	19330	4829	DT	Y	terrestrial	N	nocturnal	Small	Large	13-40	120-205			0.44	1,50
Peromyscus maniculatus	36557	18133	DT	Y	terrestrial	N	nocturnal	Small	Large	1935-09-01	90-228		43-130	0.45	1
Peromyscus truei	2702	1961	DT	Y	terrestrial	N	nocturnal	Small	Large	15-35	140-240		50-117	0.36	1,51
Phenacomys intermedius	99	102	NONE	N	terrestrial	N	nocturnal	Small	Large	18-55	120-160			0.4	1,52
Procyon lotor	440	956	NONE	N	terrestrial	N	nocturnal	Large	Large	1500-10900	560-1000	150-500	300-700	0.63	1,53
Puma concolor	43	NA	NONE	N	terrestrial	N	nocturnal	Large	Large	28000-120000			860-1540	0.29	1
Reithrodontomys fulvescens	832	633	DT	Y	terrestrial	N	nocturnal	Small	Large	9.7-20	117-190		50-100	0.18	1,54
Reithrodontomys megalotis	2433	1030	DT	Y	terrestrial	N	nocturnal	Small	Large	6.5-23	112-175		50-100	0.34	1,55
Scapanus orarius	89	89	NONE	N	subterranean	O	both	Small	Large	50-90	130-180			0.08	1,56
Sciurus carolinensis	247	242	NONE	N	terrestrial	N	diurnal	Large	Large	300-770	380-530		190-305	0.44	1
Sciurus griseus	69	68	NONE	N	terrestrial	N	diurnal	Large	Large	350-1000	450-630			0.24	1,57
Sciurus niger	241	237	NONE	N	terrestrial	N	diurnal	Large	Large	530-1000	420-700			0.1	1,58
Sigmodon arizonae	95	86	NONE	N	terrestrial	N	both	Small	Large	110-230	180-360		125-190	0.36	1,59
Sigmodon hispidus	4438	1583	NONE	N	terrestrial	N	both	Small	Large	65-235	210-370		100-210	0.49	1,60
Sorex cinereus	1211	1481	NONE	N	terrestrial	N	nocturnal	Small	Large	2.2-6	80-135	20-55	30-125	0.27	1,61
Sorex monticolus	2313	2310	NONE	N	terrestrial	N	both	Small	Large	4-11.5	90-160	17-70	40-100	0.37	1
Sorex pacificus	728	811	NONE	N	terrestrial	N	nocturnal	Small	Large	4.8-18	105-160			0.65	62
Sorex sonomae	440	445	NONE	N	terrestrial	N	diurnal	Small	Large	7.5-17			62-92	0.43	1,63
Sorex trowbridgii	4107	4099	NONE	N	fossorial	F	both	Small	Large	3.7-8	85-140		40-90	0.19	64,65
Sorex vagrans	1227	1214	NONE	N	terrestrial	N	both	Small	Large	3-8.5	78-130		40-82	0.36	66,67
Sylvilagus audubonii	131	127	NONE	N	terrestrial	N	nocturnal	Large	Large	705-1200	270-450		250-402	0.05	1,68
Sylvilagus floridanus	147	344	NONE	N	terrestrial	N	nocturnal	Large	Large	800-1550	325-480			0.16	1
Tamias amoenus	1266	1203	HIB	Y	fossorial	O	diurnal	Small	Large	25-80	175-250			0.48	1,69
Tamias minimus	1107	1171	HIB	Y	fossorial	O	diurnal	Small	Large	37-63	175-235	65-120		0.25	1
Tamias ruficaudus	68	66	HIB	Y	fossorial	O	diurnal	Small	Large	50-75			117-150	0.3	1,70
Tamias striatus	1926	209	HIB	Y	fossorial	O	diurnal	Small	Large	65-127	210-270		123-170	0.31	1
Tamias townsendii	1049	715	HIB	Y	fossorial	O	diurnal	Small	Large	55-125	190-300	50-150		0.17	1,71
Tamias umbrinus	245	386	HIB	Y	fossorial	O	diurnal	Small	Large	42-80	190-250		100-145	0.28	1
Tamiasciurus douglasii	493	474	NONE	N	terrestrial	N	diurnal	Small	Large	135-315	250-355	80-160		0.5	1
Tamiasciurus hudsonicus	623	571	NONE	N	terrestrial	N	diurnal	Small	Large	165-310	265-390	75-175		0.53	1
Taxidea taxus	51	49	NONE	N	fossorial	O	both	Large	Large	3600-12000	500-900			0.4	1,72
Thomomys bottae	952	952	NONE	N	subterranean	O	both	Small	Large	70-210	150-300	36-92		0.6	1
Thomomys talpoides	521	518	NONE	N	subterranean	O	both	Small	Large	60-160	158-260		105-180	0.55	1,73
Urocitellus elegans	186	184	HIB	Y	fossorial	O	diurnal	Small	Large	235-435		45-95	170-280	0.1	1
Urocyon cinereoargenteus	64	60	NONE	N	terrestrial	N	nocturnal	Large	Large	2000-9000	800-1125	200-600		0.24	1,74
Vulpes macrotis	77	143	NONE	N	terrestrial	N	nocturnal	Large	Large	1600-3075		250-400	400-600	0.1	1,75
Vulpes vulpes	64	93	NONE	N	terrestrial	N	nocturnal	Large	Large	3000-14000		300-600	455-800	0.21	1,76
Zapus hudsonius	937	315	HIB	Y	fossorial	F	nocturnal	Small	Large	13-30	150-245	90-165	55-110	0.29	1,77
Zapus princeps	883	878	HIB	Y	fossorial	F	nocturnal	Small	Large	18-42	200-260	100-165		0.38	1,78
Zapus trinotatus	485	496	HIB	Y	fossorial	F	nocturnal	Small	Large	14-37	210-265	100-167		0.43	1
